# Supplementary material for: Characterization of the Anopheles gambiae octopamine receptor and discovery of potential agonists and antagonists using a combined computational-experimental approach
Source: Malar J. 2014 Nov 18;13:434. doi: 10.1186/1475-2875-13-434 (PMC4253978; doi:10.1186/1475-2875-13-434)
Supplement: Supplementary file 2 — Additional file 2: Diagram of the basic computational-experimental workflow. (ZIP 856 KB) [file 12936_2014_3608_MOESM2_ESM.zip]

Archive with 1 entries (1 files):
- 3242452931388446_add2.eps
