# Supplementary material for: Characterization of the Anopheles gambiae octopamine receptor and discovery of potential agonists and antagonists using a combined computational-experimental approach
Source: Malar J. 2014 Nov 18;13:434. doi: 10.1186/1475-2875-13-434 (PMC4253978; doi:10.1186/1475-2875-13-434)
Supplement: Supplementary file 3 — Additional file 3: Alignment of AgOAR45B (AGAP000045B) with human b2-adrenergic receptor (NP_000015). Black boxes indicate active site residues. AgOAR45B exhibits a 67% sequence active site identity (73% similarity) to the β2-adrenergic receptor active site. (ZIP 649 KB) [file 12936_2014_3608_MOESM3_ESM.zip]

Archive with 1 entries (1 files):
- 3242452931388446_add3.eps
