# Supplementary material for: Characterization of the Anopheles gambiae octopamine receptor and discovery of potential agonists and antagonists using a combined computational-experimental approach
Source: Malar J. 2014 Nov 18;13:434. doi: 10.1186/1475-2875-13-434 (PMC4253978; doi:10.1186/1475-2875-13-434)
Supplement: Supplementary file 4 — Additional file 4: Genomic organization of AgOAR45A and AgOAR45B. AGAP000045 region downloaded from VectorBase. Maroon boxes indicate protein-coding regions. B) Protein alignment of the two proteins performed using Geneious software. Red boxes indicate transmembrane regions. Note low identity after position 250. C) Hydropathy Plot for AGAP000045B. (ZIP 882 KB) [file 12936_2014_3608_MOESM4_ESM.zip]

Archive with 1 entries (1 files):
- 3242452931388446_add4.eps
