# Supplementary material for: Characterization of the Anopheles gambiae octopamine receptor and discovery of potential agonists and antagonists using a combined computational-experimental approach
Source: Malar J. 2014 Nov 18;13:434. doi: 10.1186/1475-2875-13-434 (PMC4253978; doi:10.1186/1475-2875-13-434)
Supplement: Supplementary file 5 — Additional file 5: AgOAR45A and AgOAR45B Gαq signaling. Dose response curves of AgOAR45A (circles) and AgOAR45B (squares) to known different concentrations of octopamine. Data are expressed as the change in fluorescence intensity (Fmax-Fmin) divided by the background fluorescence intensity (Fmin) % 1 μM octopamine response. Means ± SD of three independent experiments are presented. (ZIP 278 KB) [file 12936_2014_3608_MOESM5_ESM.zip]

Archive with 1 entries (1 files):
- 3242452931388446_add5.eps
