# Supplementary material for: Characterization of the Anopheles gambiae octopamine receptor and discovery of potential agonists and antagonists using a combined computational-experimental approach
Source: Malar J. 2014 Nov 18;13:434. doi: 10.1186/1475-2875-13-434 (PMC4253978; doi:10.1186/1475-2875-13-434)
Supplement: Supplementary file 6 — Additional file 6: AgOAR45B homology models obtained from I-TASSER. Blue indicates the inactive conformation while orange indicates the active conformation. Promethazine, shown in green, indicates the active site. Both sides of the proteins are presented, with (A) showing TM 1–5 and (B) showing TM 5–7, 2, and 1. Total Protein RMSD: 10 Å. TM-region RMSD: 2 Å. (ZIP 1 MB) [file 12936_2014_3608_MOESM6_ESM.zip]

Archive with 1 entries (1 files):
- 3242452931388446_add6.eps
