# Supplementary material for: Characterization of the Anopheles gambiae octopamine receptor and discovery of potential agonists and antagonists using a combined computational-experimental approach
Source: Malar J. 2014 Nov 18;13:434. doi: 10.1186/1475-2875-13-434 (PMC4253978; doi:10.1186/1475-2875-13-434)
Supplement: Supplementary file 7 — Additional file 7: RMSDs of MD simulation trajectories compared to their respective initial conformations. (A) RMSD MD simulation yielding antagonist-bound conformation presented in Figure 4A, max flux = 0.82Å. (B) RMSD MD simulation yielding antagonist-bound conformation presented in Figure 4B, max flux = 0.86 Å. (C) RMSD MD simulation yielding agonist-bound conformation presented in Figure 4C, max flux = 0.38Å. (D) RMSD MD simulation yielding agonist-bound conformation presented in Figure 4D, max flux = 0.47Å. (E) RMSD MD simulation yielding agonist-bound conformation presented in Figure 4E, max flux = 0.72 Å. Max flux values reported are the largest RMSD differences in the 10–20 ns simulation trajectories for the respective runs. (ZIP 328 KB) [file 12936_2014_3608_MOESM7_ESM.zip]

Archive with 1 entries (1 files):
- 3242452931388446_add7.eps
