# Supplementary material for: Characterization of the Anopheles gambiae octopamine receptor and discovery of potential agonists and antagonists using a combined computational-experimental approach
Source: Malar J. 2014 Nov 18;13:434. doi: 10.1186/1475-2875-13-434 (PMC4253978; doi:10.1186/1475-2875-13-434)
Supplement: Supplementary file 9 — Additional file 9: Scaffolds obtained from agonist-bound screens. The most commonly seen interactions with D100 in the virtual screen were (A) protonated piperazine, (B) protonated -NR2/-NR3 and, (C) -NH-R-NH- (where D100 interacts with both nitrogens). Figure (D) shows one of the other potential interactions that were observed. (ZIP 6 MB) [file 12936_2014_3608_MOESM9_ESM.zip]

Archive with 1 entries (1 files):
- 3242452931388446_add9.eps
